# Supplementary material for: Basigin mediation of Plasmodium falciparum red blood cell invasion does not require its transmembrane domain or interaction with monocarboxylate transporter 1
Source: PLoS Pathog. 2024 Feb 5;20(2):e1011989. doi: 10.1371/journal.ppat.1011989 (PMC10868855; doi:10.1371/journal.ppat.1011989)
Supplement: S1 Data — (XLSX) [file ppat.1011989.s004.xlsx]

## Sheet: Fig 1A
MCT1 expression on BEL-A Reticulocytes
	Ctrl	BSG KO	MCT1 KO
MCT1 (APC-A) BELA Retics	100	18	8
	100	10	5.26
	100	25	3.67
	100
	100

## Sheet: Fig 1B
BSG expression on BEL-A Reticulocytes
	Ctrl	BSG KO	MCT1 KO
BSG (APC-A) BELA Retics	100	0	22
	100	0	24.68
	100	0	18.8
	100

## Sheet: Fig 1F
Relative MCT1 Surface Expression BEL-A Reticulocytes
	Ctrl	BSG KO	WT BSG	BSG GPI	BSG GPC
MCT1 % normalised for Control	100	18	114	16	20
	100	10	74	19	14
	100	25	88.5	34.4	28.1
	100

## Sheet: Fig 1G
GPA (BRIC256)	Ctrl	BSG KO	BSG WT	BSG GPC	BSG GPI
	100	105.052	107.801	106.84	108.322
	100	116.965	94.8788	115.602	116.289
	100	96.4064	123.077	81.8583	85.5565
	100	94.9629		83.302	81.8839
	100	142.87			89.2883
	100				98.9681
	100	87.57	98.14	73	73.7
Band3 (BRIC71)	Ctrl	BSG KO	BSG WT	BSG GPC	BSG GPI
	100	102.092	104.651	101.581	104.184
	100	118.023	83.5012	115.476	120.107
	100	87.5345	97.9235	81.6484	88.7292
	100	94.3895		84.8447	80.0441
	100	93.5718			87.1002
	100				90.7203
	100
	100	81.89	87.55	73.58	70.55
GPC (BRIC4)	Ctrl	BSG KO	BSG WT	BSG GPC	BSG GPI
	100	99.2683	99.203	73.4146	98.349
	100	116.81	101.184	64.0179	78.5714
	100	97.0313		85.2978	110.57
	100	100.079		52.4028	79.5077
	100			54.5688	79.9788
	100				81.6799
	100	86.92	93.33	71.32	48.69
CD55 (BRIC216)	Ctrl	BSG KO	BSG WT	BSG GPC	BSG GPI
	100	92.803	83.0668	82.5758	95.8333
	100	69.238	90.6355	85.7244	69.238
	100	69.8997	81.9602	76.5287	56.1935
	100	71.8713		43.647	64.5485
	100	107.528		49.7824	60.7939
	100				89.0625
	100
	100	68.39	106.02	71.53	54.24
CD44 (BRIC222)	Ctrl	BSG KO	BSG WT	BSG GPC	BSG GPI
	100	148.936	130.135	186.17	180.851
	100	204.92	111.875	138.242	126.311
	100	185	117.469	173.247	178.475
	100	156.183		112.809	110.369
	100	136.45		123.03	152.188
	100				118.946
	100				112.99
	100	120.88	107.61	86.81	123.49

## Sheet: Fig 3A
4% Starting Parasitemia		BSG +ve			BSG -ve
	NT	3.36	3.74	3.55
	BSG KO				0.07	0.11	0.0006
	BSG-WT	3.87	3.81	3.54	0.78	0.8	0.7
	BSG-GPI	5.98	5.94	5.76	0.34	0.3	0.27
	BSG-GPC	3.51	3.63	3.22	0.1	0.11	0.11
6% Starting Parasitemia		BSG +ve			BSG -ve
	NT	5.99	5.32	5.19
	BSG KO				-0.02	0.03	0.0004
	BSG-WT	6.03	5.95	5.43	1.06	1.14	1.13
	BSG-GPI	8.62	7.41	9.02	0.2	0.22	0.2
	BSG-GPC	5.54	4.61	5.83	0.13	0.11	0.23
		BSG +ve			BSG -ve
8% Starting Parasitemia	NT	8.08	7.81	8.08
	BSG KO				0.28	0.2	0.14
	BSG-WT	8.16	8.33	7.48	1.44	1.56	1.46
	BSG-GPI	11.46	10.56	11.46	0.41	0.39	0.31
	BSG-GPC	7.38	7.12	7.21	0.29	0.19	0.13

## Sheet: Fig 3B
Invasive susceptibility of CD34+ cell derived Reticulocytes with modified Basigin
	NT	BSG KO	BSG WT	BSG GPI	BSG GPC
% Invasion normalised to NT control	100	2.25352	105.352	166.009	97.277
	100	0.30303	105.515	151.818	96.8485
	100	2.58657	100	139.675	131.576
	100	4.39667	105.067	121.75	90.79
	100	5.03333	96.0333	104.237	89.0233
	100	7.26	95.0333	105.43	86.4267
	100	6.68	90.1333	100.397	82.04
	100	2.35	108.033	108.31	95.2967
	100	3.22333	110.767	104.607	99.4133
	100	3.29333	100.633	107.05	92.83
	100	2.61667	105.6	103.753	92.97

## Sheet: Fig 4A
Normalised P.falciparum Invasion of BSG modulated in vitro BEL-A reticulocytes
	NT	BSG KO	BSG-WT	BSG-GPI	BSG-GPC
Relative % Invasion (normalised to NT)	111.892	9.22153	84.4874	97.8002	84.1919
	110.853	19.4821	85.2017	88.7085	69.6222
	103.06	15.9226	87.1499	97.6168	62.2333
	104.164	4.16276	80.2663	85.1285
	93.9037	7.59704	78.5778	82.0065
	94.8778	14.8819	90.6442	78.5722
	96.891		77.7396	72.328
	84.3575		74.6175
	100.843		73.5769
	100.843		91.7889
	92.5174		90.2279
	106.567		88.6669
	104.485		89.4994
	84.7122		87.418
	85.7529		85.3367
	113.644
	104.277
	106.359

## Sheet: S2 Fig
Normalised MFI on BEL-A Retics
BRIC222	Ctrl	BSG KO	BSG WT	BSG GPC	BSG GPI
	100	148.936	130.135	186.17	180.851
	100	204.92	111.875	138.242	126.311
	100	185	117.469	173.247	178.475
	100	156.183		112.809	110.369
	100	136.45		123.03	152.188
	100				118.946
	100				112.99
KZ1	Ctrl	BSG KO	BSG WT	BSG GPC	BSG GPI
	100	198.741	148.867	136.862	126.658
	100	191.973	116.722	158.69	213.602
	100	126.279	123.228	101.652	87.5652
	100				157.859
	100				106.791
BRIC235	Ctrl	BSG KO	BSG WT	BSG GPC	BSG GPI
	100	117.01	89.2092	117.762	117.246
	100	185.752	116	118.863	124.011
	100	101.218	100.606	105.684	112.262
	100				142.743
	100				79.634
